# Supplementary material for: A survey of tube spiders (Araneae, Anyphaenidae) from Jinggangshan National Nature Reserve, Jiangxi Province, China
Source: Biodivers Data J. 2024 Sep 13;12:e133875. doi: 10.3897/BDJ.12.e133875 (PMC11415617; doi:10.3897/BDJ.12.e133875)
Supplement: XML Treatment for Anyphaena leidashi [file BDJ.12.e133875-treatment1.xml]

<!DOCTYPE tp:taxon-treatment
  PUBLIC "-//TaxonX//DTD Taxonomic Treatment Publishing DTD v0 20100105//EN" "tax-treatment-NSO.dtd">
<tp:taxon-treatment xmlns:tp="http://www.plazi.org/taxpub"><tp:treatment-meta><mixed-citation publication-type="journal"><person-group><name><surname>Wang</surname><given-names>Zhongjing</given-names></name><name><surname>Tang</surname><given-names>Ziying</given-names></name><name><surname>Yao</surname><given-names>Yanbin</given-names></name><name><surname>Huang</surname><given-names>Shihui</given-names></name><name><surname>Liu</surname><given-names>Keke</given-names></name></person-group><article-title>A survey of tube spiders (<tp:taxon-name><tp:taxon-name-part taxon-name-part-type="order">Araneae</tp:taxon-name-part></tp:taxon-name>, <tp:taxon-name><tp:taxon-name-part taxon-name-part-type="family">Anyphaenidae</tp:taxon-name-part></tp:taxon-name>) from Jinggangshan National Nature Reserve, Jiangxi Province, China</article-title><source>Biodivers Data J</source><day>13</day><month>09</month><year>2024</year><volume>12</volume><pub-id pub-id-type="doi">10.3897/BDJ.12.e133875</pub-id></mixed-citation></tp:treatment-meta><tp:nomenclature><tp:taxon-name>
            <object-id xmlns:xlink="http://www.w3.org/1999/xlink" content-type="arpha" xlink:type="simple">113B6CD4-E0BE-514B-B175-64283D216003</object-id>
            <tp:taxon-name-part taxon-name-part-type="genus">Anyphaena</tp:taxon-name-part>
            <tp:taxon-name-part taxon-name-part-type="species">leidashi</tp:taxon-name-part>
          </tp:taxon-name><tp:taxon-authority>Yao &amp; Liu</tp:taxon-authority><tp:taxon-status xmlns:xlink="http://www.w3.org/1999/xlink" xlink:type="simple">sp. nov.</tp:taxon-status></tp:nomenclature><tp:treatment-sec sec-type="materials"><title>Materials</title><list list-type="alpha-lower" list-content="occurrences"><list-item><p><bold>Type status:</bold> <named-content xmlns:xlink="http://www.w3.org/1999/xlink" content-type="dwc:typeStatus" xlink:type="simple">Holotype</named-content>. <bold>Occurrence:</bold> recordedBy: <named-content xmlns:xlink="http://www.w3.org/1999/xlink" content-type="dwc:recordedBy" xlink:type="simple">Liu Ke-Ke</named-content>; individualCount: <named-content xmlns:xlink="http://www.w3.org/1999/xlink" content-type="dwc:individualCount" xlink:type="simple">1</named-content>; sex: <named-content xmlns:xlink="http://www.w3.org/1999/xlink" content-type="dwc:sex" xlink:type="simple">male</named-content>; lifeStage: <named-content xmlns:xlink="http://www.w3.org/1999/xlink" content-type="dwc:lifeStage" xlink:type="simple">adult</named-content>; occurrenceID: <named-content xmlns:xlink="http://www.w3.org/1999/xlink" content-type="dwc:occurrenceID" xlink:type="simple">15139ABE-9547-5FEF-8F47-A550BF4F667B</named-content>; <bold>Taxon:</bold> scientificName: <named-content xmlns:xlink="http://www.w3.org/1999/xlink" content-type="dwc:scientificName" xlink:type="simple"><italic><tp:taxon-name><tp:taxon-name-part taxon-name-part-type="genus" reg="Anyphaena">Anyphaena</tp:taxon-name-part><tp:taxon-name-part taxon-name-part-type="species" reg="leidashi">leidashi</tp:taxon-name-part></tp:taxon-name></italic> Yao &amp; Liu, sp. nov.</named-content>; <bold>Location:</bold> country: <named-content xmlns:xlink="http://www.w3.org/1999/xlink" content-type="dwc:country" xlink:type="simple">China</named-content>; stateProvince: <named-content xmlns:xlink="http://www.w3.org/1999/xlink" content-type="dwc:stateProvince" xlink:type="simple">Jiangxi</named-content>; locality: <named-content xmlns:xlink="http://www.w3.org/1999/xlink" content-type="dwc:locality" xlink:type="simple">Ji’an City, Jinggangshan County Level City, Jingzhushan</named-content>; verbatimElevation: <named-content xmlns:xlink="http://www.w3.org/1999/xlink" content-type="dwc:verbatimElevation" xlink:type="simple">1105 m</named-content>; verbatimCoordinates: <named-content xmlns:xlink="http://www.w3.org/1999/xlink" content-type="dwc:verbatimCoordinates" xlink:type="simple">26°32'42.39"N, 114°06'35.15"E</named-content>; georeferenceProtocol: <named-content xmlns:xlink="http://www.w3.org/1999/xlink" content-type="dwc:georeferenceProtocol" xlink:type="simple">GPS</named-content>; <bold>Event:</bold> samplingProtocol: <named-content xmlns:xlink="http://www.w3.org/1999/xlink" content-type="dwc:samplingProtocol" xlink:type="simple">handing</named-content>; eventDate: <named-content xmlns:xlink="http://www.w3.org/1999/xlink" content-type="dwc:eventDate" xlink:type="simple">02-23-2024</named-content></p></list-item><list-item><p><bold>Type status:</bold> <named-content xmlns:xlink="http://www.w3.org/1999/xlink" content-type="dwc:typeStatus" xlink:type="simple">Paratype</named-content>. <bold>Occurrence:</bold> recordedBy: <named-content xmlns:xlink="http://www.w3.org/1999/xlink" content-type="dwc:recordedBy" xlink:type="simple">Liu Ke-Ke</named-content>; individualCount: <named-content xmlns:xlink="http://www.w3.org/1999/xlink" content-type="dwc:individualCount" xlink:type="simple">1</named-content>; sex: <named-content xmlns:xlink="http://www.w3.org/1999/xlink" content-type="dwc:sex" xlink:type="simple">male</named-content>; lifeStage: <named-content xmlns:xlink="http://www.w3.org/1999/xlink" content-type="dwc:lifeStage" xlink:type="simple">adult</named-content>; occurrenceID: <named-content xmlns:xlink="http://www.w3.org/1999/xlink" content-type="dwc:occurrenceID" xlink:type="simple">6D8DC4E3-3A72-5037-BC18-E32BA7DDAB03</named-content>; <bold>Taxon:</bold> scientificName: <named-content xmlns:xlink="http://www.w3.org/1999/xlink" content-type="dwc:scientificName" xlink:type="simple"><italic><tp:taxon-name><tp:taxon-name-part taxon-name-part-type="genus" reg="Anyphaena">Anyphaena</tp:taxon-name-part><tp:taxon-name-part taxon-name-part-type="species" reg="leidashi">leidashi</tp:taxon-name-part></tp:taxon-name></italic> Yao &amp; Liu, sp. nov.</named-content>; <bold>Location:</bold> country: <named-content xmlns:xlink="http://www.w3.org/1999/xlink" content-type="dwc:country" xlink:type="simple">China</named-content>; stateProvince: <named-content xmlns:xlink="http://www.w3.org/1999/xlink" content-type="dwc:stateProvince" xlink:type="simple">Jiangxi</named-content>; locality: <named-content xmlns:xlink="http://www.w3.org/1999/xlink" content-type="dwc:locality" xlink:type="simple">Ji’an City, Jinggangshan County Level City, Jingzhushan</named-content>; verbatimElevation: <named-content xmlns:xlink="http://www.w3.org/1999/xlink" content-type="dwc:verbatimElevation" xlink:type="simple">1105 m</named-content>; verbatimCoordinates: <named-content xmlns:xlink="http://www.w3.org/1999/xlink" content-type="dwc:verbatimCoordinates" xlink:type="simple">26°32'42.39"N, 114°06'35.15"E</named-content>; georeferenceProtocol: <named-content xmlns:xlink="http://www.w3.org/1999/xlink" content-type="dwc:georeferenceProtocol" xlink:type="simple">GPS</named-content>; <bold>Event:</bold> samplingProtocol: <named-content xmlns:xlink="http://www.w3.org/1999/xlink" content-type="dwc:samplingProtocol" xlink:type="simple">handing</named-content>; eventDate: <named-content xmlns:xlink="http://www.w3.org/1999/xlink" content-type="dwc:eventDate" xlink:type="simple">02-23-2024</named-content></p></list-item><list-item><p><bold>Type status:</bold> <named-content xmlns:xlink="http://www.w3.org/1999/xlink" content-type="dwc:typeStatus" xlink:type="simple">Paratype</named-content>. <bold>Occurrence:</bold> recordedBy: <named-content xmlns:xlink="http://www.w3.org/1999/xlink" content-type="dwc:recordedBy" xlink:type="simple">Liu Ke-Ke</named-content>; individualCount: <named-content xmlns:xlink="http://www.w3.org/1999/xlink" content-type="dwc:individualCount" xlink:type="simple">1</named-content>; sex: <named-content xmlns:xlink="http://www.w3.org/1999/xlink" content-type="dwc:sex" xlink:type="simple">female</named-content>; lifeStage: <named-content xmlns:xlink="http://www.w3.org/1999/xlink" content-type="dwc:lifeStage" xlink:type="simple">adult</named-content>; occurrenceID: <named-content xmlns:xlink="http://www.w3.org/1999/xlink" content-type="dwc:occurrenceID" xlink:type="simple">478D3C51-DFFB-57B5-B484-2459577D40F8</named-content>; <bold>Taxon:</bold> scientificName: <named-content xmlns:xlink="http://www.w3.org/1999/xlink" content-type="dwc:scientificName" xlink:type="simple"><italic><tp:taxon-name><tp:taxon-name-part taxon-name-part-type="genus" reg="Anyphaena">Anyphaena</tp:taxon-name-part><tp:taxon-name-part taxon-name-part-type="species" reg="leidashi">leidashi</tp:taxon-name-part></tp:taxon-name></italic> Yao &amp; Liu, sp. nov.</named-content>; <bold>Location:</bold> country: <named-content xmlns:xlink="http://www.w3.org/1999/xlink" content-type="dwc:country" xlink:type="simple">China</named-content>; stateProvince: <named-content xmlns:xlink="http://www.w3.org/1999/xlink" content-type="dwc:stateProvince" xlink:type="simple">Jiangxi</named-content>; locality: <named-content xmlns:xlink="http://www.w3.org/1999/xlink" content-type="dwc:locality" xlink:type="simple">Ji’an City, Jinggangshan County Level City, Jingzhushan</named-content>; verbatimElevation: <named-content xmlns:xlink="http://www.w3.org/1999/xlink" content-type="dwc:verbatimElevation" xlink:type="simple">1105 m</named-content>; verbatimCoordinates: <named-content xmlns:xlink="http://www.w3.org/1999/xlink" content-type="dwc:verbatimCoordinates" xlink:type="simple">26°32'42.39"N, 114°06'35.15"E</named-content>; georeferenceProtocol: <named-content xmlns:xlink="http://www.w3.org/1999/xlink" content-type="dwc:georeferenceProtocol" xlink:type="simple">GPS</named-content>; <bold>Event:</bold> samplingProtocol: <named-content xmlns:xlink="http://www.w3.org/1999/xlink" content-type="dwc:samplingProtocol" xlink:type="simple">handing</named-content>; eventDate: <named-content xmlns:xlink="http://www.w3.org/1999/xlink" content-type="dwc:eventDate" xlink:type="simple">02-23-2024</named-content></p></list-item><list-item><p><bold>Type status:</bold> <named-content xmlns:xlink="http://www.w3.org/1999/xlink" content-type="dwc:typeStatus" xlink:type="simple">Paratype</named-content>. <bold>Occurrence:</bold> recordedBy: <named-content xmlns:xlink="http://www.w3.org/1999/xlink" content-type="dwc:recordedBy" xlink:type="simple">Liu Ke-Ke</named-content>; individualCount: <named-content xmlns:xlink="http://www.w3.org/1999/xlink" content-type="dwc:individualCount" xlink:type="simple">1</named-content>; sex: <named-content xmlns:xlink="http://www.w3.org/1999/xlink" content-type="dwc:sex" xlink:type="simple">female</named-content>; lifeStage: <named-content xmlns:xlink="http://www.w3.org/1999/xlink" content-type="dwc:lifeStage" xlink:type="simple">adult</named-content>; occurrenceID: <named-content xmlns:xlink="http://www.w3.org/1999/xlink" content-type="dwc:occurrenceID" xlink:type="simple">B515DA92-77E9-5F48-BB11-129270911178</named-content>; <bold>Taxon:</bold> scientificName: <named-content xmlns:xlink="http://www.w3.org/1999/xlink" content-type="dwc:scientificName" xlink:type="simple"><italic><tp:taxon-name><tp:taxon-name-part taxon-name-part-type="genus" reg="Anyphaena">Anyphaena</tp:taxon-name-part><tp:taxon-name-part taxon-name-part-type="species" reg="leidashi">leidashi</tp:taxon-name-part></tp:taxon-name></italic> Yao &amp; Liu, sp. nov.</named-content>; <bold>Location:</bold> country: <named-content xmlns:xlink="http://www.w3.org/1999/xlink" content-type="dwc:country" xlink:type="simple">China</named-content>; stateProvince: <named-content xmlns:xlink="http://www.w3.org/1999/xlink" content-type="dwc:stateProvince" xlink:type="simple">Jiangxi</named-content>; locality: <named-content xmlns:xlink="http://www.w3.org/1999/xlink" content-type="dwc:locality" xlink:type="simple">Ji’an City, Jinggangshan County Level City, Jingzhushan</named-content>; verbatimElevation: <named-content xmlns:xlink="http://www.w3.org/1999/xlink" content-type="dwc:verbatimElevation" xlink:type="simple">1105 m</named-content>; verbatimCoordinates: <named-content xmlns:xlink="http://www.w3.org/1999/xlink" content-type="dwc:verbatimCoordinates" xlink:type="simple">26°32'42.39"N, 114°06'35.15"E</named-content>; georeferenceProtocol: <named-content xmlns:xlink="http://www.w3.org/1999/xlink" content-type="dwc:georeferenceProtocol" xlink:type="simple">GPS</named-content>; <bold>Event:</bold> samplingProtocol: <named-content xmlns:xlink="http://www.w3.org/1999/xlink" content-type="dwc:samplingProtocol" xlink:type="simple">handing</named-content>; eventDate: <named-content xmlns:xlink="http://www.w3.org/1999/xlink" content-type="dwc:eventDate" xlink:type="simple">02-23-2024</named-content></p></list-item><list-item><p><bold>Type status:</bold> <named-content xmlns:xlink="http://www.w3.org/1999/xlink" content-type="dwc:typeStatus" xlink:type="simple">Paratype</named-content>. <bold>Occurrence:</bold> recordedBy: <named-content xmlns:xlink="http://www.w3.org/1999/xlink" content-type="dwc:recordedBy" xlink:type="simple">Liu Ke-Ke</named-content>; individualCount: <named-content xmlns:xlink="http://www.w3.org/1999/xlink" content-type="dwc:individualCount" xlink:type="simple">1</named-content>; sex: <named-content xmlns:xlink="http://www.w3.org/1999/xlink" content-type="dwc:sex" xlink:type="simple">female</named-content>; lifeStage: <named-content xmlns:xlink="http://www.w3.org/1999/xlink" content-type="dwc:lifeStage" xlink:type="simple">adult</named-content>; occurrenceID: <named-content xmlns:xlink="http://www.w3.org/1999/xlink" content-type="dwc:occurrenceID" xlink:type="simple">292F495E-2BD3-580C-A324-11C246288F65</named-content>; <bold>Taxon:</bold> scientificName: <named-content xmlns:xlink="http://www.w3.org/1999/xlink" content-type="dwc:scientificName" xlink:type="simple"><italic><tp:taxon-name><tp:taxon-name-part taxon-name-part-type="genus" reg="Anyphaena">Anyphaena</tp:taxon-name-part><tp:taxon-name-part taxon-name-part-type="species" reg="leidashi">leidashi</tp:taxon-name-part></tp:taxon-name></italic> Yao &amp; Liu, sp. nov.</named-content>; <bold>Location:</bold> country: <named-content xmlns:xlink="http://www.w3.org/1999/xlink" content-type="dwc:country" xlink:type="simple">China</named-content>; stateProvince: <named-content xmlns:xlink="http://www.w3.org/1999/xlink" content-type="dwc:stateProvince" xlink:type="simple">Jiangxi</named-content>; locality: <named-content xmlns:xlink="http://www.w3.org/1999/xlink" content-type="dwc:locality" xlink:type="simple">Ji’an City, Jinggangshan County Level City, Jingzhushan</named-content>; verbatimElevation: <named-content xmlns:xlink="http://www.w3.org/1999/xlink" content-type="dwc:verbatimElevation" xlink:type="simple">1105 m</named-content>; verbatimCoordinates: <named-content xmlns:xlink="http://www.w3.org/1999/xlink" content-type="dwc:verbatimCoordinates" xlink:type="simple">26°32'42.39"N, 114°06'35.15"E</named-content>; georeferenceProtocol: <named-content xmlns:xlink="http://www.w3.org/1999/xlink" content-type="dwc:georeferenceProtocol" xlink:type="simple">GPS</named-content>; <bold>Event:</bold> samplingProtocol: <named-content xmlns:xlink="http://www.w3.org/1999/xlink" content-type="dwc:samplingProtocol" xlink:type="simple">handing</named-content>; eventDate: <named-content xmlns:xlink="http://www.w3.org/1999/xlink" content-type="dwc:eventDate" xlink:type="simple">02-23-2024</named-content></p></list-item><list-item><p><bold>Type status:</bold> <named-content xmlns:xlink="http://www.w3.org/1999/xlink" content-type="dwc:typeStatus" xlink:type="simple">Paratype</named-content>. <bold>Occurrence:</bold> recordedBy: <named-content xmlns:xlink="http://www.w3.org/1999/xlink" content-type="dwc:recordedBy" xlink:type="simple">Liu Ke-Ke</named-content>; individualCount: <named-content xmlns:xlink="http://www.w3.org/1999/xlink" content-type="dwc:individualCount" xlink:type="simple">1</named-content>; sex: <named-content xmlns:xlink="http://www.w3.org/1999/xlink" content-type="dwc:sex" xlink:type="simple">female</named-content>; lifeStage: <named-content xmlns:xlink="http://www.w3.org/1999/xlink" content-type="dwc:lifeStage" xlink:type="simple">adult</named-content>; occurrenceID: <named-content xmlns:xlink="http://www.w3.org/1999/xlink" content-type="dwc:occurrenceID" xlink:type="simple">B3132E8F-050F-51BB-8497-07F62FF79334</named-content>; <bold>Taxon:</bold> scientificName: <named-content xmlns:xlink="http://www.w3.org/1999/xlink" content-type="dwc:scientificName" xlink:type="simple"><italic><tp:taxon-name><tp:taxon-name-part taxon-name-part-type="genus" reg="Anyphaena">Anyphaena</tp:taxon-name-part><tp:taxon-name-part taxon-name-part-type="species" reg="leidashi">leidashi</tp:taxon-name-part></tp:taxon-name></italic> Yao &amp; Liu, sp. nov.</named-content>; <bold>Location:</bold> country: <named-content xmlns:xlink="http://www.w3.org/1999/xlink" content-type="dwc:country" xlink:type="simple">China</named-content>; stateProvince: <named-content xmlns:xlink="http://www.w3.org/1999/xlink" content-type="dwc:stateProvince" xlink:type="simple">Jiangxi</named-content>; locality: <named-content xmlns:xlink="http://www.w3.org/1999/xlink" content-type="dwc:locality" xlink:type="simple">Ji’an City, Jinggangshan County Level City, Jingzhushan</named-content>; verbatimElevation: <named-content xmlns:xlink="http://www.w3.org/1999/xlink" content-type="dwc:verbatimElevation" xlink:type="simple">1105 m</named-content>; verbatimCoordinates: <named-content xmlns:xlink="http://www.w3.org/1999/xlink" content-type="dwc:verbatimCoordinates" xlink:type="simple">26°32'42.39"N, 114°06'35.15"E</named-content>; georeferenceProtocol: <named-content xmlns:xlink="http://www.w3.org/1999/xlink" content-type="dwc:georeferenceProtocol" xlink:type="simple">GPS</named-content>; <bold>Event:</bold> samplingProtocol: <named-content xmlns:xlink="http://www.w3.org/1999/xlink" content-type="dwc:samplingProtocol" xlink:type="simple">handing</named-content>; eventDate: <named-content xmlns:xlink="http://www.w3.org/1999/xlink" content-type="dwc:eventDate" xlink:type="simple">02-23-2024</named-content></p></list-item><list-item><p><bold>Type status:</bold> <named-content xmlns:xlink="http://www.w3.org/1999/xlink" content-type="dwc:typeStatus" xlink:type="simple">Paratype</named-content>. <bold>Occurrence:</bold> recordedBy: <named-content xmlns:xlink="http://www.w3.org/1999/xlink" content-type="dwc:recordedBy" xlink:type="simple">Liu Ke-Ke</named-content>; individualCount: <named-content xmlns:xlink="http://www.w3.org/1999/xlink" content-type="dwc:individualCount" xlink:type="simple">1</named-content>; sex: <named-content xmlns:xlink="http://www.w3.org/1999/xlink" content-type="dwc:sex" xlink:type="simple">female</named-content>; lifeStage: <named-content xmlns:xlink="http://www.w3.org/1999/xlink" content-type="dwc:lifeStage" xlink:type="simple">adult</named-content>; occurrenceID: <named-content xmlns:xlink="http://www.w3.org/1999/xlink" content-type="dwc:occurrenceID" xlink:type="simple">32DE1D7C-70A2-525C-A0F1-B640B1B0FC1D</named-content>; <bold>Taxon:</bold> scientificName: <named-content xmlns:xlink="http://www.w3.org/1999/xlink" content-type="dwc:scientificName" xlink:type="simple"><italic><tp:taxon-name><tp:taxon-name-part taxon-name-part-type="genus" reg="Anyphaena">Anyphaena</tp:taxon-name-part><tp:taxon-name-part taxon-name-part-type="species" reg="leidashi">leidashi</tp:taxon-name-part></tp:taxon-name></italic> Yao &amp; Liu, sp. nov.</named-content>; <bold>Location:</bold> country: <named-content xmlns:xlink="http://www.w3.org/1999/xlink" content-type="dwc:country" xlink:type="simple">China</named-content>; stateProvince: <named-content xmlns:xlink="http://www.w3.org/1999/xlink" content-type="dwc:stateProvince" xlink:type="simple">Jiangxi</named-content>; locality: <named-content xmlns:xlink="http://www.w3.org/1999/xlink" content-type="dwc:locality" xlink:type="simple">Ji’an City, Jinggangshan County Level City, Jingzhushan</named-content>; verbatimElevation: <named-content xmlns:xlink="http://www.w3.org/1999/xlink" content-type="dwc:verbatimElevation" xlink:type="simple">1105 m</named-content>; verbatimCoordinates: <named-content xmlns:xlink="http://www.w3.org/1999/xlink" content-type="dwc:verbatimCoordinates" xlink:type="simple">26°32'42.39"N, 114°06'35.15"E</named-content>; georeferenceProtocol: <named-content xmlns:xlink="http://www.w3.org/1999/xlink" content-type="dwc:georeferenceProtocol" xlink:type="simple">GPS</named-content>; <bold>Event:</bold> samplingProtocol: <named-content xmlns:xlink="http://www.w3.org/1999/xlink" content-type="dwc:samplingProtocol" xlink:type="simple">handing</named-content>; eventDate: <named-content xmlns:xlink="http://www.w3.org/1999/xlink" content-type="dwc:eventDate" xlink:type="simple">02-23-2024</named-content></p></list-item><list-item><p><bold>Type status:</bold> <named-content xmlns:xlink="http://www.w3.org/1999/xlink" content-type="dwc:typeStatus" xlink:type="simple">Paratype</named-content>. <bold>Occurrence:</bold> recordedBy: <named-content xmlns:xlink="http://www.w3.org/1999/xlink" content-type="dwc:recordedBy" xlink:type="simple">Liu Ke-Ke</named-content>; individualCount: <named-content xmlns:xlink="http://www.w3.org/1999/xlink" content-type="dwc:individualCount" xlink:type="simple">1</named-content>; sex: <named-content xmlns:xlink="http://www.w3.org/1999/xlink" content-type="dwc:sex" xlink:type="simple">female</named-content>; lifeStage: <named-content xmlns:xlink="http://www.w3.org/1999/xlink" content-type="dwc:lifeStage" xlink:type="simple">adult</named-content>; occurrenceID: <named-content xmlns:xlink="http://www.w3.org/1999/xlink" content-type="dwc:occurrenceID" xlink:type="simple">599D1805-CEAD-584E-BCB6-7389399AFCBA</named-content>; <bold>Taxon:</bold> scientificName: <named-content xmlns:xlink="http://www.w3.org/1999/xlink" content-type="dwc:scientificName" xlink:type="simple"><italic><tp:taxon-name><tp:taxon-name-part taxon-name-part-type="genus" reg="Anyphaena">Anyphaena</tp:taxon-name-part><tp:taxon-name-part taxon-name-part-type="species" reg="leidashi">leidashi</tp:taxon-name-part></tp:taxon-name></italic> Yao &amp; Liu, sp. nov.</named-content>; <bold>Location:</bold> country: <named-content xmlns:xlink="http://www.w3.org/1999/xlink" content-type="dwc:country" xlink:type="simple">China</named-content>; stateProvince: <named-content xmlns:xlink="http://www.w3.org/1999/xlink" content-type="dwc:stateProvince" xlink:type="simple">Jiangxi</named-content>; locality: <named-content xmlns:xlink="http://www.w3.org/1999/xlink" content-type="dwc:locality" xlink:type="simple">Ji’an City, Jinggangshan County Level City, Jingzhushan</named-content>; verbatimElevation: <named-content xmlns:xlink="http://www.w3.org/1999/xlink" content-type="dwc:verbatimElevation" xlink:type="simple">1105 m</named-content>; verbatimCoordinates: <named-content xmlns:xlink="http://www.w3.org/1999/xlink" content-type="dwc:verbatimCoordinates" xlink:type="simple">26°32'42.39"N, 114°06'35.15"E</named-content>; georeferenceProtocol: <named-content xmlns:xlink="http://www.w3.org/1999/xlink" content-type="dwc:georeferenceProtocol" xlink:type="simple">GPS</named-content>; <bold>Event:</bold> samplingProtocol: <named-content xmlns:xlink="http://www.w3.org/1999/xlink" content-type="dwc:samplingProtocol" xlink:type="simple">handing</named-content>; eventDate: <named-content xmlns:xlink="http://www.w3.org/1999/xlink" content-type="dwc:eventDate" xlink:type="simple">02-23-2024</named-content></p></list-item><list-item><p><bold>Type status:</bold> <named-content xmlns:xlink="http://www.w3.org/1999/xlink" content-type="dwc:typeStatus" xlink:type="simple">Paratype</named-content>. <bold>Occurrence:</bold> recordedBy: <named-content xmlns:xlink="http://www.w3.org/1999/xlink" content-type="dwc:recordedBy" xlink:type="simple">Liu Ke-Ke</named-content>; individualCount: <named-content xmlns:xlink="http://www.w3.org/1999/xlink" content-type="dwc:individualCount" xlink:type="simple">1</named-content>; sex: <named-content xmlns:xlink="http://www.w3.org/1999/xlink" content-type="dwc:sex" xlink:type="simple">female</named-content>; lifeStage: <named-content xmlns:xlink="http://www.w3.org/1999/xlink" content-type="dwc:lifeStage" xlink:type="simple">adult</named-content>; occurrenceID: <named-content xmlns:xlink="http://www.w3.org/1999/xlink" content-type="dwc:occurrenceID" xlink:type="simple">BD6B7ACC-D65C-53D3-A464-11E994522F9D</named-content>; <bold>Taxon:</bold> scientificName: <named-content xmlns:xlink="http://www.w3.org/1999/xlink" content-type="dwc:scientificName" xlink:type="simple"><italic><tp:taxon-name><tp:taxon-name-part taxon-name-part-type="genus" reg="Anyphaena">Anyphaena</tp:taxon-name-part><tp:taxon-name-part taxon-name-part-type="species" reg="leidashi">leidashi</tp:taxon-name-part></tp:taxon-name></italic> Yao &amp; Liu, sp. nov.</named-content>; <bold>Location:</bold> country: <named-content xmlns:xlink="http://www.w3.org/1999/xlink" content-type="dwc:country" xlink:type="simple">China</named-content>; stateProvince: <named-content xmlns:xlink="http://www.w3.org/1999/xlink" content-type="dwc:stateProvince" xlink:type="simple">Jiangxi</named-content>; locality: <named-content xmlns:xlink="http://www.w3.org/1999/xlink" content-type="dwc:locality" xlink:type="simple">Ji’an City, Jinggangshan County Level City, Jingzhushan</named-content>; verbatimElevation: <named-content xmlns:xlink="http://www.w3.org/1999/xlink" content-type="dwc:verbatimElevation" xlink:type="simple">1105 m</named-content>; verbatimCoordinates: <named-content xmlns:xlink="http://www.w3.org/1999/xlink" content-type="dwc:verbatimCoordinates" xlink:type="simple">26°32'42.39"N, 114°06'35.15"E</named-content>; georeferenceProtocol: <named-content xmlns:xlink="http://www.w3.org/1999/xlink" content-type="dwc:georeferenceProtocol" xlink:type="simple">GPS</named-content>; <bold>Event:</bold> samplingProtocol: <named-content xmlns:xlink="http://www.w3.org/1999/xlink" content-type="dwc:samplingProtocol" xlink:type="simple">handing</named-content>; eventDate: <named-content xmlns:xlink="http://www.w3.org/1999/xlink" content-type="dwc:eventDate" xlink:type="simple">02-23-2024</named-content></p></list-item></list></tp:treatment-sec><tp:treatment-sec sec-type="Description"><title>Description</title><p><bold>Male</bold> (holotype) (Fig. <xref ref-type="fig" rid="F11889239">1</xref>A, B). Total length 3.43 mm.</p><p>Carapace 1.72 long, 1.43 wide. Eye sizes and interdistances (Fig. <xref ref-type="fig" rid="F11889239">1</xref>A): AME 0.07, ALE 0.11, PME 0.11, PLE 0.12, AME−AME 0.05, AME−ALE 0.03, PME−PME 0.13, PME−PLE 0.1, AME−PME 0.18, AME−PLE 0.21, ALE−ALE 0.26, PLE−PLE 0.49, ALE−PLE 0.07. MOA 0.33 long, front width 0.19, back width 0.3. Chelicerae (Fig. <xref ref-type="fig" rid="F11889239">1</xref>B) with a long fang and three promarginal and five retromarginal teeth. Endites (Fig. <xref ref-type="fig" rid="F11889239">1</xref>B) longer than wide. Labium wider than long. Sternum (Fig. <xref ref-type="fig" rid="F11889239">1</xref>B) oval, anteriorly flat, posterior end blunt. Legs (Fig. <xref ref-type="fig" rid="F11889239">1</xref>A, B): measurements: I 4.43 (1.22, 0.51, 1.09, 0.96, 0.65); II 5.35 (1.51, 0.7, 1.43, 1.1, 0.61); III 4.43 (1.23, 0.57, 1.05, 1.06, 0.52); IV 5.89 (1.62, 0.71, 1.38, 1.57, 0.61); spination: I Fe: d4; Ti: p4, r2, v6; Mt: d4, p3, r2, v2; II Fe: d2; Ti: d1, p3, r3, v5; Mt: d4, p2, r3, v2; III Fe: d4 ; Ti: d2, p2, r2, v4; Mt: d6, p4, r3, v4; IV Fe: d4; Ti: d3, p4, r3, v3; Mt: d6, p5, r4, v6. Abdomen (Fig. <xref ref-type="fig" rid="F11889239">1</xref>A, B) 1.57 long, 1.25 wide.</p><p><bold>Coloration</bold> (Fig. <xref ref-type="fig" rid="F11889239">1</xref>A, B). Carapace yellow to brown, medially yellow, laterally brown. Chelicerae brown. Endites yellow. Labium brown. Sternum yellow, with brown lateral margin. Legs yellow to pale brown, femora yellow, patellae, tibiae and metatarsi brown. Abdomen pale brown to dark brown, medially with a broad dark stripe; venter with a broad brown stripe.</p><p><bold>Palp</bold> (Fig. <xref ref-type="fig" rid="F11889239">1</xref>B and Fig. <xref ref-type="fig" rid="F11889241">2</xref>A−C). Femur bears a cluster of strong spines proximally. Retrolateral tibial apophysis strong, shoe-shaped in ventral view, rod-like with an upward thick hook-shaped branch at base in retrolateral view. Median apophysis hook-shaped, curved ventrally. Conductor translucent, trapezoidal, with a triangular-shaped tip. Embolus flagelliform, arising from 9 o’clock and ending at ~ 1 o’clock on tegulum.</p><p><bold>Female.</bold> As in male, except as noted.</p><p><bold>Habitus</bold> as in Fig. <xref ref-type="fig" rid="F11889239">1</xref>C, D. As in male, except as noted. Total length 4.48.</p><p>Carapace 1.93 long, 1.57 wide. Eye sizes and interdistances (Fig. <xref ref-type="fig" rid="F11889239">1</xref>C): AME 0.09, ALE 0.13, PME 0.11, PLE 0.13, AME−AME 0.06, AME−ALE 0.02, PME−PME 0.13, PME−PLE 0.11, AME−PME 0.2, AME−PLE 0.24, ALE−ALE 0.28, PLE−PLE 0.55, ALE−PLE 0.07. MOA 0.38 long, front width 0.23, back width 0.35. Abdomen (Fig. <xref ref-type="fig" rid="F11889239">1</xref>C, D) 2.58 long, 1.89 wide. Leg (Fig. <xref ref-type="fig" rid="F11889239">1</xref>C, D) measurements: I 6.41 (1.76, 0.8, 1.71, 1.36, 0.78); II 6 (1.69, 0.71, 1.58, 1.27, 0.75); III 4.8 (1.35, 0.64, 1.07, 1.2, 0.54); IV 6.63 (1.91, 0.79, 1.56, 1.68, 0.69); spination: I Fe: d4, p1; Ti: d2, p2, r3, v6; Mt: d4, p2, r2, v2; II Fe: d4, r1; Ti: d2, p2, r2, v2; Mt: d4, p2, r2, v2; III Fe: d4; Pa: r1; Ti: d4, p2, r2, v2; Mt: d6, p2, r4, v4; IV Fe: d4; Pa: r1; Ti: d4, p3, r2, v3; Mt: d6, p4, r2, v6.</p><p><bold>Coloration</bold> (Fig. <xref ref-type="fig" rid="F11889239">1</xref>C, D). Lighter than male. Abdomen, with short chevron-shaped dark brown stripes medially, laterally with many dark brown spots.</p><p><bold>Epigyne</bold> (Fig. <xref ref-type="fig" rid="F11889241">2</xref>D, E). Epigynal plate longer than wide, antero-medially with a sclerotized hood. Atrium slender, with a large biconvex scutum in medial part of the epigynum. Copulatory openings small, covered by the biconvex scutum. Glandular appendages small, balloon-like, located at the posterior part of copulatory ducts. Copulatory ducts relatively broad, extending from anterior to sub-posterior vulva. Spermathecae oval, large, convergent, with parallel inner margin and a distinct constriction. Fertilization ducts relatively long, located postero-medially, directed anteriorly.</p></tp:treatment-sec><tp:treatment-sec sec-type="Diagnosis"><title>Diagnosis</title><p>Males of this new species are similar to those of <italic><tp:taxon-name><tp:taxon-name-part taxon-name-part-type="genus" reg="Anyphaena">Anyphaena</tp:taxon-name-part><tp:taxon-name-part taxon-name-part-type="species" reg="taiwanensis">taiwanensis</tp:taxon-name-part></tp:taxon-name></italic> Chen &amp; Huang, 2011 (<xref ref-type="bibr" rid="B11889795">Chen and Huang (2011)</xref>: 80, figs 4, 5) and <italic><tp:taxon-name><tp:taxon-name-part taxon-name-part-type="genus" reg="Anyphaena">A.</tp:taxon-name-part><tp:taxon-name-part taxon-name-part-type="species" reg="yoshitakei">yoshitakei</tp:taxon-name-part></tp:taxon-name></italic> Baba &amp; Tanikawa, 2017 (<xref ref-type="bibr" rid="B11889263">Baba and Tanikawa (2017)</xref>: 31, fig. 1F, G) in having the shoe-shaped tibial apophysis with an upward thick hook-shaped branch at base, the hook-shaped median apophysis curved ventrally and the flagelliform embolus, but can be distinguished from it by the translucent trapezoidal conductor with a triangular-shaped tip (vs the oval conductor with a long nose-shaped tip in <italic><tp:taxon-name><tp:taxon-name-part taxon-name-part-type="genus" reg="Anyphaena">A.</tp:taxon-name-part><tp:taxon-name-part taxon-name-part-type="species" reg="taiwanensis">taiwanensis</tp:taxon-name-part></tp:taxon-name></italic> and the sub-trapezoidal conductor with a blunt saddle-like tip in <italic><tp:taxon-name><tp:taxon-name-part taxon-name-part-type="genus" reg="Anyphaena">A.</tp:taxon-name-part><tp:taxon-name-part taxon-name-part-type="species" reg="yoshitakei">yoshitakei</tp:taxon-name-part></tp:taxon-name></italic>) (Fig. <xref ref-type="fig" rid="F11889241">2</xref>A−C). Female of this species can be easily distinguished from that of <italic><tp:taxon-name><tp:taxon-name-part taxon-name-part-type="genus" reg="Anyphaena">A.</tp:taxon-name-part><tp:taxon-name-part taxon-name-part-type="species" reg="taiwanensis">taiwanensis</tp:taxon-name-part></tp:taxon-name></italic> (<xref ref-type="bibr" rid="B11889795">Chen and Huang (2011)</xref>: 80, figs 8, 9) and <italic><tp:taxon-name><tp:taxon-name-part taxon-name-part-type="genus" reg="Anyphaena">A.</tp:taxon-name-part><tp:taxon-name-part taxon-name-part-type="species" reg="yoshitakei">yoshitakei</tp:taxon-name-part></tp:taxon-name></italic> (<xref ref-type="bibr" rid="B11889263">Baba and Tanikawa (2017)</xref>: 31, fig. 1C, D) by the slender atrium (vs relatively broad in <italic><tp:taxon-name><tp:taxon-name-part taxon-name-part-type="genus" reg="Anyphaena">A.</tp:taxon-name-part><tp:taxon-name-part taxon-name-part-type="species" reg="taiwanensis">taiwanensis</tp:taxon-name-part></tp:taxon-name></italic> and <italic><tp:taxon-name><tp:taxon-name-part taxon-name-part-type="genus" reg="Anyphaena">A.</tp:taxon-name-part><tp:taxon-name-part taxon-name-part-type="species" reg="yoshitakei">yoshitakei</tp:taxon-name-part></tp:taxon-name></italic>) and the parallel inner margin of spermathecae (vs slightly splayed in <italic><tp:taxon-name><tp:taxon-name-part taxon-name-part-type="genus" reg="Anyphaena">A.</tp:taxon-name-part><tp:taxon-name-part taxon-name-part-type="species" reg="taiwanensis">taiwanensis</tp:taxon-name-part></tp:taxon-name></italic> and convergent in <italic><tp:taxon-name><tp:taxon-name-part taxon-name-part-type="genus" reg="Anyphaena">A.</tp:taxon-name-part><tp:taxon-name-part taxon-name-part-type="species" reg="yoshitakei">yoshitakei</tp:taxon-name-part></tp:taxon-name></italic>) (Fig. <xref ref-type="fig" rid="F11889241">2</xref>D, E).</p></tp:treatment-sec><tp:treatment-sec sec-type="Etymology"><title>Etymology</title><p>The specific name is a noun in apposition and refers to the type locality, Chinese characters "雷打石".</p></tp:treatment-sec><tp:treatment-sec sec-type="Distribution"><title>Distribution</title><p>Known only from the type locality in Jiangxi Province, China (Fig. <xref ref-type="fig" rid="F11889243">3</xref>).</p></tp:treatment-sec><tp:treatment-sec sec-type="Biology"><title>Biology</title><p>Specimens were mainly collected under the bark in a broad-leaved forest.</p></tp:treatment-sec><tp:treatment-sec><!--Section generated to contain objects referenced in tp:taxon-treatment.--><fig id="F11889239" position="float" orientation="portrait"><object-id xmlns:xlink="http://www.w3.org/1999/xlink" content-type="arpha" xlink:type="simple">B5029855-CBF5-50E8-98B2-BB76C8E5904F</object-id><object-id xmlns:xlink="http://www.w3.org/1999/xlink" content-type="doi" xlink:type="simple">10.3897/BDJ.12.e133875.figure1</object-id><label>Figure 1.</label><caption><p><italic><tp:taxon-name><tp:taxon-name-part taxon-name-part-type="genus" reg="Anyphaena">Anyphaena</tp:taxon-name-part><tp:taxon-name-part taxon-name-part-type="species" reg="leidashi">leidashi</tp:taxon-name-part></tp:taxon-name></italic> sp. nov., habitus. <bold>A, B</bold> male holotype, dorsal and ventral views, black arrow shows the palpal femur with a cluster of strong spines proximally; <bold>C, D</bold> female paratype, dorsal and ventral views. Scale bars: 0.5 mm.</p></caption><graphic xmlns:xlink="http://www.w3.org/1999/xlink" xlink:href="bdj-12-e133875-g001.jpg" position="float" id="oo_1104375.jpg" orientation="portrait" xlink:type="simple"><uri content-type="original_file" xlink:type="simple">https://binary.pensoft.net/fig/1104375</uri></graphic></fig><fig id="F11889241" position="float" orientation="portrait"><object-id xmlns:xlink="http://www.w3.org/1999/xlink" content-type="arpha" xlink:type="simple">AE88D718-856A-507E-BE4D-727D431FE99A</object-id><object-id xmlns:xlink="http://www.w3.org/1999/xlink" content-type="doi" xlink:type="simple">10.3897/BDJ.12.e133875.figure2</object-id><label>Figure 2.</label><caption><p><italic><tp:taxon-name><tp:taxon-name-part taxon-name-part-type="genus" reg="Anyphaena">Anyphaena</tp:taxon-name-part><tp:taxon-name-part taxon-name-part-type="species" reg="leidashi">leidashi</tp:taxon-name-part></tp:taxon-name></italic> sp. nov.. <bold>A</bold> palp of holotype, prolateral view; <bold>B</bold> same, ventral view; <bold>C</bold> same, retrolateral view; <bold>D</bold> epigyne of paratype, ventral view; <bold>E</bold> same, dorsal view. Abbreviations: At − atrium; CD − copulatory ducts; CO − copulatory openings; Con − conductor; Em − embolus; FD − fertilization duct; GA − glandular appendages; MA − median apophysis; RTA − retrolateral tibial apophysis; Spe − spermathecae. Scale bars: 0.1 mm.</p></caption><graphic xmlns:xlink="http://www.w3.org/1999/xlink" xlink:href="bdj-12-e133875-g002.jpg" position="float" id="oo_1104378.jpg" orientation="portrait" xlink:type="simple"><uri content-type="original_file" xlink:type="simple">https://binary.pensoft.net/fig/1104378</uri></graphic></fig><fig id="F11889243" position="float" orientation="portrait"><object-id xmlns:xlink="http://www.w3.org/1999/xlink" content-type="arpha" xlink:type="simple">B4E22EB7-621F-592E-A8C6-2372912468C9</object-id><object-id xmlns:xlink="http://www.w3.org/1999/xlink" content-type="doi" xlink:type="simple">10.3897/BDJ.12.e133875.figure3</object-id><label>Figure 3.</label><caption><p>The location of the Jinggangshan National Nature Reserve in China indicated by a large black dot.</p></caption><graphic xmlns:xlink="http://www.w3.org/1999/xlink" xlink:href="bdj-12-e133875-g003.jpg" position="float" id="oo_1104379.jpg" orientation="portrait" xlink:type="simple"><uri content-type="original_file" xlink:type="simple">https://binary.pensoft.net/fig/1104379</uri></graphic></fig></tp:treatment-sec><ref-list><ref id="B11889795"><element-citation xmlns:xlink="http://www.w3.org/1999/xlink" publication-type="article" xlink:type="simple"><person-group person-group-type="author"><name name-style="western"><surname>Chen</surname><given-names>S. H.</given-names></name><name name-style="western"><surname>Huang</surname><given-names>W. J.</given-names></name></person-group><year>2011</year><article-title>A new species of genus <italic><tp:taxon-name><tp:taxon-name-part taxon-name-part-type="genus" reg="Anyphaena">Anyphaena</tp:taxon-name-part></tp:taxon-name></italic> from Taiwan (<tp:taxon-name><tp:taxon-name-part taxon-name-part-type="order">Araneae</tp:taxon-name-part></tp:taxon-name>, <tp:taxon-name><tp:taxon-name-part taxon-name-part-type="family">Anyphaenidae</tp:taxon-name-part></tp:taxon-name></article-title><source>BioFormosa</source><volume>45</volume><fpage>79</fpage><lpage>84</lpage></element-citation></ref><ref id="B11889263"><element-citation xmlns:xlink="http://www.w3.org/1999/xlink" publication-type="article" xlink:type="simple"><person-group person-group-type="author"><name name-style="western"><surname>Baba</surname><given-names>Y. G.</given-names></name><name name-style="western"><surname>Tanikawa</surname><given-names>A.</given-names></name></person-group><year>2017</year><article-title>A new species of the genus <italic><tp:taxon-name><tp:taxon-name-part taxon-name-part-type="genus" reg="Anyphaena">Anyphaena</tp:taxon-name-part></tp:taxon-name></italic> (<tp:taxon-name><tp:taxon-name-part taxon-name-part-type="order">Araneae</tp:taxon-name-part></tp:taxon-name>: <tp:taxon-name><tp:taxon-name-part taxon-name-part-type="family">Anyphaenidae</tp:taxon-name-part></tp:taxon-name>) from Japan</article-title><source>Acta Arachnologica</source><volume>66</volume><issue>1</issue><fpage>31</fpage><lpage>33</lpage><pub-id pub-id-type="doi">10.2476/asjaa.66.31</pub-id></element-citation></ref></ref-list></tp:taxon-treatment>
