# Supplementary material for: A survey of tube spiders (Araneae, Anyphaenidae) from Jinggangshan National Nature Reserve, Jiangxi Province, China
Source: Biodivers Data J. 2024 Sep 13;12:e133875. doi: 10.3897/BDJ.12.e133875 (PMC11415617; doi:10.3897/BDJ.12.e133875)
Supplement: XML Treatment for Rathalos xiushanensis [file BDJ.12.e133875-treatment4.xml]

<!DOCTYPE tp:taxon-treatment
  PUBLIC "-//TaxonX//DTD Taxonomic Treatment Publishing DTD v0 20100105//EN" "tax-treatment-NSO.dtd">
<tp:taxon-treatment xmlns:tp="http://www.plazi.org/taxpub"><tp:treatment-meta><mixed-citation publication-type="journal"><person-group><name><surname>Wang</surname><given-names>Zhongjing</given-names></name><name><surname>Tang</surname><given-names>Ziying</given-names></name><name><surname>Yao</surname><given-names>Yanbin</given-names></name><name><surname>Huang</surname><given-names>Shihui</given-names></name><name><surname>Liu</surname><given-names>Keke</given-names></name></person-group><article-title>A survey of tube spiders (<tp:taxon-name><tp:taxon-name-part taxon-name-part-type="order">Araneae</tp:taxon-name-part></tp:taxon-name>, <tp:taxon-name><tp:taxon-name-part taxon-name-part-type="family">Anyphaenidae</tp:taxon-name-part></tp:taxon-name>) from Jinggangshan National Nature Reserve, Jiangxi Province, China</article-title><source>Biodivers Data J</source><day>13</day><month>09</month><year>2024</year><volume>12</volume><pub-id pub-id-type="doi">10.3897/BDJ.12.e133875</pub-id></mixed-citation></tp:treatment-meta><tp:nomenclature><tp:taxon-name>
            <object-id xmlns:xlink="http://www.w3.org/1999/xlink" content-type="arpha" xlink:type="simple">91D49724-6D48-520C-8689-96E5782FE031</object-id>
            <tp:taxon-name-part taxon-name-part-type="genus">Rathalos</tp:taxon-name-part>
            <tp:taxon-name-part taxon-name-part-type="species">xiushanensis</tp:taxon-name-part>
          </tp:taxon-name><tp:taxon-authority>(Song &amp; Zhu, 1991)</tp:taxon-authority><tp:nomenclature-citation-list><tp:nomenclature-citation><tp:taxon-name>
                <tp:taxon-name-part taxon-name-part-type="genus" reg="Rathalos"/>
                <tp:taxon-name-part taxon-name-part-type="species" reg="xiushanensis"/>
              </tp:taxon-name><comment><italic><tp:taxon-name><tp:taxon-name-part taxon-name-part-type="genus" reg="Anyphaena">Anyphaena</tp:taxon-name-part><tp:taxon-name-part taxon-name-part-type="species" reg="xiushanensis">xiushanensis</tp:taxon-name-part></tp:taxon-name></italic> Song &amp; Zhu, 1991- <xref ref-type="bibr" rid="B11888780">Song and Zhu (1991)</xref>: 1, figs 1−5 (holotype female, not examined; Chongqing, Xiushan Tujia and Miao Autonomous County); <xref ref-type="bibr" rid="B11893675">Song and Li (1997)</xref>: 417, fig. 21A−E (♂♀); <xref ref-type="bibr" rid="B11893623">Song et al. (1999)</xref>: 402, fig. 237L−M, Q−R (♂♀).</comment></tp:nomenclature-citation><tp:nomenclature-citation><tp:taxon-name>
                <tp:taxon-name-part taxon-name-part-type="genus" reg="Rathalos"/>
                <tp:taxon-name-part taxon-name-part-type="species" reg="xiushanensis"/>
              </tp:taxon-name><comment><italic><tp:taxon-name><tp:taxon-name-part taxon-name-part-type="genus" reg="Rathalos">Rathalos</tp:taxon-name-part><tp:taxon-name-part taxon-name-part-type="species" reg="xiushanensis">xiushanensis</tp:taxon-name-part></tp:taxon-name></italic> <xref ref-type="bibr" rid="B11888825">Lin et al. 2022</xref>: 201, fig. 1A−E (transferred from <italic><tp:taxon-name><tp:taxon-name-part taxon-name-part-type="genus" reg="Anyphaena">Anyphaena</tp:taxon-name-part></tp:taxon-name></italic>).</comment></tp:nomenclature-citation></tp:nomenclature-citation-list></tp:nomenclature><tp:treatment-sec sec-type="materials"><title>Materials</title><list list-type="alpha-lower" list-content="occurrences"><list-item><p><bold>Type status:</bold> <named-content xmlns:xlink="http://www.w3.org/1999/xlink" content-type="dwc:typeStatus" xlink:type="simple">Other material</named-content>. <bold>Occurrence:</bold> recordedBy: <named-content xmlns:xlink="http://www.w3.org/1999/xlink" content-type="dwc:recordedBy" xlink:type="simple">Liu Ke-Ke</named-content>; individualCount: <named-content xmlns:xlink="http://www.w3.org/1999/xlink" content-type="dwc:individualCount" xlink:type="simple">1</named-content>; sex: <named-content xmlns:xlink="http://www.w3.org/1999/xlink" content-type="dwc:sex" xlink:type="simple">male</named-content>; lifeStage: <named-content xmlns:xlink="http://www.w3.org/1999/xlink" content-type="dwc:lifeStage" xlink:type="simple">adult</named-content>; occurrenceID: <named-content xmlns:xlink="http://www.w3.org/1999/xlink" content-type="dwc:occurrenceID" xlink:type="simple">CEAA7778-FD5B-5016-9D39-5D379590775D</named-content>; <bold>Taxon:</bold> scientificName: <named-content xmlns:xlink="http://www.w3.org/1999/xlink" content-type="dwc:scientificName" xlink:type="simple"><italic><tp:taxon-name><tp:taxon-name-part taxon-name-part-type="genus" reg="Rathalos">Rathalos</tp:taxon-name-part><tp:taxon-name-part taxon-name-part-type="species" reg="xiushanensis">xiushanensis</tp:taxon-name-part></tp:taxon-name></italic> (Song &amp; Zhu, 1991)</named-content>; <bold>Location:</bold> country: <named-content xmlns:xlink="http://www.w3.org/1999/xlink" content-type="dwc:country" xlink:type="simple">China</named-content>; stateProvince: <named-content xmlns:xlink="http://www.w3.org/1999/xlink" content-type="dwc:stateProvince" xlink:type="simple">Jiangxi</named-content>; locality: <named-content xmlns:xlink="http://www.w3.org/1999/xlink" content-type="dwc:locality" xlink:type="simple">Ji’an City, Jinggangshan County Level City, Xiangzhou Township,Baishuizhai</named-content>; verbatimElevation: <named-content xmlns:xlink="http://www.w3.org/1999/xlink" content-type="dwc:verbatimElevation" xlink:type="simple">375 m</named-content>; verbatimCoordinates: <named-content xmlns:xlink="http://www.w3.org/1999/xlink" content-type="dwc:verbatimCoordinates" xlink:type="simple">26°36'10.8"N, 114°15'28.8"E</named-content>; georeferenceProtocol: <named-content xmlns:xlink="http://www.w3.org/1999/xlink" content-type="dwc:georeferenceProtocol" xlink:type="simple">GPS</named-content>; <bold>Event:</bold> samplingProtocol: <named-content xmlns:xlink="http://www.w3.org/1999/xlink" content-type="dwc:samplingProtocol" xlink:type="simple">handing</named-content>; eventDate: <named-content xmlns:xlink="http://www.w3.org/1999/xlink" content-type="dwc:eventDate" xlink:type="simple">05-29-17</named-content></p></list-item><list-item><p><bold>Type status:</bold> <named-content xmlns:xlink="http://www.w3.org/1999/xlink" content-type="dwc:typeStatus" xlink:type="simple">Other material</named-content>. <bold>Occurrence:</bold> recordedBy: <named-content xmlns:xlink="http://www.w3.org/1999/xlink" content-type="dwc:recordedBy" xlink:type="simple">Liu Ke-Ke</named-content>; individualCount: <named-content xmlns:xlink="http://www.w3.org/1999/xlink" content-type="dwc:individualCount" xlink:type="simple">1</named-content>; sex: <named-content xmlns:xlink="http://www.w3.org/1999/xlink" content-type="dwc:sex" xlink:type="simple">male</named-content>; lifeStage: <named-content xmlns:xlink="http://www.w3.org/1999/xlink" content-type="dwc:lifeStage" xlink:type="simple">adult</named-content>; occurrenceID: <named-content xmlns:xlink="http://www.w3.org/1999/xlink" content-type="dwc:occurrenceID" xlink:type="simple">C2C2D3CD-28C9-5E79-81B9-9BD586C0F5D2</named-content>; <bold>Taxon:</bold> scientificName: <named-content xmlns:xlink="http://www.w3.org/1999/xlink" content-type="dwc:scientificName" xlink:type="simple"><italic><tp:taxon-name><tp:taxon-name-part taxon-name-part-type="genus" reg="Rathalos">Rathalos</tp:taxon-name-part><tp:taxon-name-part taxon-name-part-type="species" reg="xiushanensis">xiushanensis</tp:taxon-name-part></tp:taxon-name></italic> (Song &amp; Zhu, 1991)</named-content>; <bold>Location:</bold> country: <named-content xmlns:xlink="http://www.w3.org/1999/xlink" content-type="dwc:country" xlink:type="simple">China</named-content>; stateProvince: <named-content xmlns:xlink="http://www.w3.org/1999/xlink" content-type="dwc:stateProvince" xlink:type="simple">Jiangxi</named-content>; locality: <named-content xmlns:xlink="http://www.w3.org/1999/xlink" content-type="dwc:locality" xlink:type="simple">Ji’an City, Jinggangshan County Level City, Maoping Township, Bajiaolou Scenic Spot</named-content>; verbatimElevation: <named-content xmlns:xlink="http://www.w3.org/1999/xlink" content-type="dwc:verbatimElevation" xlink:type="simple">418 m</named-content>; verbatimCoordinates: <named-content xmlns:xlink="http://www.w3.org/1999/xlink" content-type="dwc:verbatimCoordinates" xlink:type="simple">26°28'19.2"N, 114°12'7.2"E</named-content>; georeferenceProtocol: <named-content xmlns:xlink="http://www.w3.org/1999/xlink" content-type="dwc:georeferenceProtocol" xlink:type="simple">GPS</named-content>; <bold>Event:</bold> samplingProtocol: <named-content xmlns:xlink="http://www.w3.org/1999/xlink" content-type="dwc:samplingProtocol" xlink:type="simple">handing</named-content>; eventDate: <named-content xmlns:xlink="http://www.w3.org/1999/xlink" content-type="dwc:eventDate" xlink:type="simple">05-30-17</named-content></p></list-item></list></tp:treatment-sec><tp:treatment-sec sec-type="Description"><title>Description</title><p>See <xref ref-type="bibr" rid="B11888780">Song and Zhu (1991)</xref> for both sexes.</p></tp:treatment-sec><tp:treatment-sec sec-type="Distribution"><title>Distribution</title><p>Known from Jiangxi (new record, Fig. <xref ref-type="fig" rid="F11889243">3</xref>), Sichuan (<xref ref-type="bibr" rid="B11888780">Song and Zhu 1991</xref>), Hubei (<xref ref-type="bibr" rid="B11888780">Song and Zhu 1991</xref>, <xref ref-type="bibr" rid="B11888825">Lin et al. 2022</xref>) and Chongqing (<xref ref-type="bibr" rid="B11888825">Lin et al. 2022</xref>), China.</p></tp:treatment-sec><tp:treatment-sec sec-type="Notes"><title>Notes</title><p>The genus <italic><tp:taxon-name><tp:taxon-name-part taxon-name-part-type="genus" reg="Rathalos">Rathalos</tp:taxon-name-part></tp:taxon-name></italic> Lin &amp; Li, 2022 was established by <xref ref-type="bibr" rid="B11888825">Lin et al. (2022)</xref> based on the type species of <italic><tp:taxon-name><tp:taxon-name-part taxon-name-part-type="genus" reg="Anyphaena">Anyphaena</tp:taxon-name-part><tp:taxon-name-part taxon-name-part-type="species" reg="xiushanensis">xiushanensis</tp:taxon-name-part></tp:taxon-name></italic>. Besides the type locality, it has been recorded from bushes in diverse locations of Jiangxi, Sichuan and Hubei. It seems that widely distributed in southern China. This hypothesis will be confirmed or rejected in the future when more materials can be collected.</p></tp:treatment-sec><tp:treatment-sec><!--Section generated to contain objects referenced in tp:taxon-treatment.--><fig id="F11889243" position="float" orientation="portrait"><object-id xmlns:xlink="http://www.w3.org/1999/xlink" content-type="arpha" xlink:type="simple">B4E22EB7-621F-592E-A8C6-2372912468C9</object-id><object-id xmlns:xlink="http://www.w3.org/1999/xlink" content-type="doi" xlink:type="simple">10.3897/BDJ.12.e133875.figure3</object-id><label>Figure 3.</label><caption><p>The location of the Jinggangshan National Nature Reserve in China indicated by a large black dot.</p></caption><graphic xmlns:xlink="http://www.w3.org/1999/xlink" xlink:href="bdj-12-e133875-g003.jpg" position="float" id="oo_1104379.jpg" orientation="portrait" xlink:type="simple"><uri content-type="original_file" xlink:type="simple">https://binary.pensoft.net/fig/1104379</uri></graphic></fig></tp:treatment-sec><ref-list><ref id="B11888780"><element-citation xmlns:xlink="http://www.w3.org/1999/xlink" publication-type="article" xlink:type="simple"><person-group person-group-type="author"><name name-style="western"><surname>Song</surname><given-names>D. X.</given-names></name><name name-style="western"><surname>Zhu</surname><given-names>M. S.</given-names></name></person-group><year>1991</year><article-title>A new species of the genus <italic><tp:taxon-name><tp:taxon-name-part taxon-name-part-type="genus" reg="Anyphaena">Anyphaena</tp:taxon-name-part></tp:taxon-name></italic> from China (<tp:taxon-name><tp:taxon-name-part taxon-name-part-type="order">Araneae</tp:taxon-name-part></tp:taxon-name>: <tp:taxon-name><tp:taxon-name-part taxon-name-part-type="family">Anyphaenidae</tp:taxon-name-part></tp:taxon-name></article-title><source>Sichuan Journal of Zoology</source><volume>10</volume><issue>1</issue><fpage>1</fpage><lpage>2</lpage></element-citation></ref><ref id="B11893675"><element-citation xmlns:xlink="http://www.w3.org/1999/xlink" publication-type="chapter" xlink:type="simple"><person-group person-group-type="author"><name name-style="western"><surname>Song</surname><given-names>D. X.</given-names></name><name name-style="western"><surname>Li</surname><given-names>S. Q.</given-names></name></person-group><year>1997</year><chapter-title>Spiders of Wuling Mountains area</chapter-title><person-group person-group-type="editor"><name name-style="western"><surname>Song</surname><given-names>D. X.</given-names></name></person-group><source>Invertebrates of Wuling Mountains Area, Southwestern China</source><publisher-name>Science Press</publisher-name><size units="page">400-448</size></element-citation></ref><ref id="B11893623"><element-citation xmlns:xlink="http://www.w3.org/1999/xlink" publication-type="book" xlink:type="simple"><person-group person-group-type="author"><name name-style="western"><surname>Song</surname><given-names>D. X.</given-names></name><name name-style="western"><surname>Zhu</surname><given-names>M. S.</given-names></name><name name-style="western"><surname>Chen</surname><given-names>J.</given-names></name></person-group><year>1999</year><source>The spiders of China</source><publisher-name>Hebei Science and Technology Publishing House, Shijiazhuang</publisher-name><size units="page">640</size></element-citation></ref><ref id="B11888825"><element-citation xmlns:xlink="http://www.w3.org/1999/xlink" publication-type="article" xlink:type="simple"><person-group person-group-type="author"><name name-style="western"><surname>Lin</surname><given-names>Y. J.</given-names></name><name name-style="western"><surname>Zhao</surname><given-names>H. F.</given-names></name><name name-style="western"><surname>Koh</surname><given-names>J. K.H.</given-names></name><name name-style="western"><surname>Li</surname><given-names>S. Q.</given-names></name></person-group><year>2022</year><article-title>Taxonomy notes on twenty-eight spider species (<tp:taxon-name><tp:taxon-name-part taxon-name-part-type="class">Arachnida</tp:taxon-name-part></tp:taxon-name>: <tp:taxon-name><tp:taxon-name-part taxon-name-part-type="order">Araneae</tp:taxon-name-part></tp:taxon-name>) from Asia</article-title><source>Zoological Systematics</source><volume>47</volume><issue>3</issue><fpage>198</fpage><lpage>270</lpage><pub-id pub-id-type="doi">10.11865/zs.2022303</pub-id></element-citation></ref></ref-list></tp:taxon-treatment>
